# Supplementary material for: Absent Metabolic Transition from the Early to the Late Period in Non-Survivors Post Cardiac Surgery
Source: Nutrients. 2022 Aug 17;14(16):3366. doi: 10.3390/nu14163366 (PMC9416122; doi:10.3390/nu14163366)
Supplement: Supplementary file 1 [file nutrients-14-03366-s001.zip]

Archive with 1 entries (1 files):
- nutrients-1842006-supplementary.pdf
